# Supplementary material for: Autotaxin May Have Lysophosphatidic Acid-Unrelated Effects on Three-Dimension (3D) Cultured Human Trabecular Meshwork (HTM) Cells
Source: Int J Mol Sci. 2021 Nov 7;22(21):12039. doi: 10.3390/ijms222112039 (PMC8584821; doi:10.3390/ijms222112039)
Supplement: Supplementary file 1 [file ijms-22-12039-s001.zip]

Archive with 1 entries (1 files):
- ijms-1443014-supplementary.pdf
